# Supplementary material for: The Prognostic Value of Decreased LKB1 in Solid Tumors: A Meta-Analysis
Source: PLoS One. 2016 Apr 1;11(4):e0152674. doi: 10.1371/journal.pone.0152674 (PMC4818087; doi:10.1371/journal.pone.0152674)
Supplement: S3 Table — (XLSX) [file pone.0152674.s004.xlsx]

## Sheet: Sheet1
	S3 Table. Summarized data of clinical and pathological parameters from the eligible studies.
	First author	Reference	Age				Sex				Tumor differentiation				Tumor size				Lymph node metastasis				TNM stage
			≥60		＜60		Male		Female		Poor		Well		T3-4		T1-2		Yes		No		Ⅲ-Ⅳ		Ⅰ-Ⅱ
			LKB1(-)	LKB1(+)	LKB1(-)	LKB1(+)	LKB1(-)	LKB1(+)	LKB1(-)	LKB1(+)	LKB1(-)	LKB1(+)	LKB1(-)	LKB1(+)	LKB1(-)	LKB1(+)	LKB1(-)	LKB1(+)	LKB1(-)	LKB1(+)	LKB1(-)	LKB1(+)	LKB1(-)	LKB1(+)	LKB1(-)	LKB1(+)
	Shen Z	[11]	?	?	?	?	?	?	?	?	22	25	3	14	13	11	25	73	31	44	7	39	?	?	?	?
	Huang YH	[13]	?	?	?	?	26	31	5	8	23	17	8	22	15	20	16	19	?	?	?	?	19	12	12	27
	He TY	[14]	?	?	?	?	27	44	37	50	?	?	?	?	?	?	?	?	?	?	?	?	41	54	23	40
	Jiang LL	[15]	16	49	17	60	17	65	16	44	23	34	10	75	?	?	?	?	18	44	15	65	12	23	21	86
	Yang JY	[16]	?	?	?	?	16	101	20	68	32	159	4	10	35	132	1	37	17	45	19	124	16	31	20	138
	Bouchekioua-Bouzaghou K	[17]-C	?	?	?	?	?	?	?	?	27	26	25	6	26	18	68	42	50	38	44	22	?	?	?	?
	Bouchekioua-Bouzaghou K	[17]-N	?	?	?	?	?	?	?	?	39	14	19	12	34	10	68	42	63	25	39	27	?	?	?	?
	Wang JH	[26]	?	?	?	?	122	93	65	46	55	16	25	49	112	63	100	51	76	42	111	97	117	56	70	83
	Tsai LH	[27]	?	?	?	?	25	41	19	30	?	?	?	?	9	9	35	62	35	31	9	40	28	24	16	47
	Calles A	[28]	?	?	?	?	14	25	28	59	?	?	?	?	?	?	?	?	?	?	?	?	?	?	?	?
	Ding XM	[29]	12	21	12	17	13	14	11	24	?	?	?	?	9	7	15	31	21	30	3	8	22	15	2	23
	Yang XW	[30]	52	16	24	8	60	20	16	4	62	20	14	4	57	13	19	11	59	7	17	17	48	6	19	11
	Huang Y	[31]	51	17	40	7	?	?	?	?	?	?	?	?	65	16	26	8	64	8	27	16	80	10	11	14
	LKB1(-): Decreased and/or lost LKB1 protein expression
	LKB1(+): Normal LKB1 protein expression
	?: Without corresponding data
	[17]-C: LKB1 expressed in the cytoplasm
	[17]-N: LKB1 expressed in the nucleus
